# Supplementary material for: The Impact of Vanadium Oxide Cocatalysts on the Photocatalytic Performance of Strontium Titanates
Source: Int J Mol Sci. 2026 May 28;27(11):4889. doi: 10.3390/ijms27114889 (PMC13256524; doi:10.3390/ijms27114889)
Supplement: Supplementary file 1 [file ijms-27-04889-s001.zip]

Archive with 1 entries (1 files):
- ijms-4245525-supplementary.pdf
